# Supplementary material for: Phenotypic and Genetic Heterogeneity of Adult Patients with Hereditary Spastic Paraplegia from Serbia
Source: Cells. 2022 Sep 8;11(18):2804. doi: 10.3390/cells11182804 (PMC9497238; doi:10.3390/cells11182804)
Supplement: Supplementary file 1 [file cells-11-02804-s001.zip]

Archive with 1 entries (1 files):
- cells-1878170-supplementary.pdf
